# Supplementary material for: Dimethyl fumarate improves cognitive impairment and neuroinflammation in mice with Alzheimer’s disease
Source: J Neuroinflammation. 2024 Feb 21;21:55. doi: 10.1186/s12974-024-03046-2 (PMC10882778; doi:10.1186/s12974-024-03046-2)
Supplement: Supplementary file 2 — Additional file 2. Summary of statistical analysis. [file 12974_2024_3046_MOESM2_ESM.xlsx]

## Sheet: Sheet1
Table S2 Summary of statistical analysis
Figure	Molecule / parameter	Number of samples	Test used	Degree of freedom and F/t/p value	Post-hoc test	Significance
1C	Nfe2l2	Veh: n = 3, DMF: n = 3,	Student t-test	t=3.246, df=4	-	Veh vs. DMF: P = 0.0315
1E	Hmox1	Veh-control: n = 3, DMF-control: n = 3, Veh-TNFα / IL-1α / C1q: n = 3, DMF-TNFα / IL-1α / C1q: n = 3	Two-way ANOVA	cell-type: F (1, 8) = 420.0, P < 0.0001, treatment: F (1, 8) = 701.6, P < 0.0001, cell-type × treatment: F (1,8) = 177.0, P < 0.0001	Tukey's multiple comparisons test	Veh-control vs. Veh-TNFα / IL-1α / C1q: P = 0.0042, DMF-control vs DMF-TNFα / IL-1α / C1q: P < 0.0001, Veh-TNFα / IL-1α / C1q vs. DMF-TNFα / IL-1α / C1q: P < 0.0001
	Gclm		Two-way ANOVA	cell-type: F (1, 8) = 1674, P < 0.0001, treatment: F (1, 8) = 2157, P < 0.0001, cell-type × treatment: F (1,8) = 673.9, P < 0.0001	Tukey's multiple comparisons test	Veh-control vs. Veh-TNFα / IL-1α / C1q: P < 0.0001, DMF-control vs DMF-TNFα / IL-1α / C1q: P < 0.0001, Veh-TTNFα / IL-1α / C1q vs. DMF-TNFα / IL-1α / C1q: P < 0.0001
	H2-d		Two-way ANOVA	cell-type: F (1, 8) = 937.0, P < 0.0001, treatment: F (1, 8) = 8.389, P = 0.0200, cell-type × treatment: F (1,8) = 18.81, P = 0.0025	Tukey's multiple comparisons test	Veh-control vs. Veh-TNFα / IL-1α / C1q: P < 0.0001, DMF-control vs DMF-TNFα / IL-1α / C1q: P < 0.0001, Veh-TNFα / IL-1α / C1q vs. DMF-TNFα / IL-1α / C1q: P = 0.0040
	H2-t23		Two-way ANOVA	cell-type: F (1, 8) = 248.9, P < 0.0001, treatment: F (1, 8) = 4.341, P = 0.0707, cell-type × treatment: F (1,8) = 16.21, P = 0.0038	Tukey's multiple comparisons test	Veh-control vs. Veh-TNFα / IL-1α / C1q: P < 0.0001, DMF-control vs DMF-TNFα / IL-1α / C1q: P = 0.0002, Veh-TNFα / IL-1α / C1q vs. DMF-TNFα / IL-1α / C1q: P = 0.0109
	Gbp2		Two-way ANOVA	cell-type: F (1, 8) = 12800, P < 0.0001, treatment: F (1, 8) = 116.2, P < 0.0001, cell-type × treatment: F (1,8) = 216.8, P < 0.0001	Tukey's multiple comparisons test	Veh-control vs. Veh-TNFα / IL-1α / C1q: P < 0.0001, DMF-control vs DMF-TNFα / IL-1α / C1q: P < 0.0001, Veh-TNFα / IL-1α / C1q vs. DMF-TNFα / IL-1α / C1q: P < 0.0001
	C3		Two-way ANOVA	cell-type: F (1, 8) = 677.4, P < 0.0001, treatment: F (1, 8) = 5.608, P = 0.0454, cell-type × treatment: F (1,8) = 7.804, P = 0.0234	Tukey's multiple comparisons test	Veh-control vs. Veh-TNFα / IL-1α / C1q: P < 0.0001, DMF-control vs DMF-TNFα / IL-1α / C1q: P < 0.0001, Veh-TNFα / IL-1α / C1q vs. DMF-TNFα / IL-1α / C1q: P = 0.0268
	Socs3		Two-way ANOVA	cell-type: F (1, 8) = 46.35, P = 0.0001, treatment: F (1, 8) = 8.450, P = 0.0197, cell-type × treatment: F (1,8) = 13.14, P = 0.0067	Tukey's multiple comparisons test	Veh-control vs. Veh-TNFα / IL-1α / C1q: P = 0.0004, Veh-TNFα / IL-1α / C1q vs. DMF-TNFα / IL-1α / C1q: P = 0.0074
	Gfap		Two-way ANOVA	cell-type: F (1, 8) = 3.360, P = 0.1041, treatment: F (1, 8) = 0.06874, P = 0.7998, cell-type × treatment: F (1,8) = 0.01344, P = 0.9106	Tukey's multiple comparisons test	N.A.
1F	Hmox1	Veh-WT: n = 3, DMF-WT: n = 3, Veh-Nrf2-/-: n = 3, DMF-Nrf2-/-: n = 3	Two-way ANOVA	genotype: F (1, 8) = 45.07, P = 0.0002, treatment: F (1, 8) = 16.06, P = 0.0039, genotype × treatment: F (1, 8) = 9.786, P = 0.01	Tukey's multiple comparisons test	Veh-WT vs. DMF-WT: P = 0.0044, DMF-WT vs. DMF-Nrf2-/-: P = 0.0005
	H2-d		Two-way ANOVA	genotype: F (1, 8) = 23.32, P = 0.0013, treatment: F (1, 8) = 44.83, P = 0.0002, genotype × treatment: F (1, 8) = 17.22, P = 0.0032	Tukey's multiple comparisons test	Veh-WT vs. DMF-WT: P = 0.0003, DMF-WT vs. DMF-Nrf2-/-: P =0.0010
	C3		Two-way ANOVA	genotype: F (1, 8) = 37.63, P = 0.0003, treatment: F (1, 8) = 0.5317, P = 0.4867, genotype × treatment: F (1, 8) = 1.637, P = 0.2366	Tukey's multiple comparisons test	Veh-WT vs. Veh-Nrf2-/-: P = 0.0029, Veh-WT vs. DMF-WT: P = 0.0496, DMF-WT vs. DMF-Nrf2-/-: P < 0.0001
	Socs3		Two-way ANOVA	genotype: F (1, 8) = 87.13, P < 0.0001, treatment: F (1, 8) = 2.022, P = 0.1929, genotype × treatment: F (1, 8) = 16.64, P = 0.0035	Tukey's multiple comparisons test	Veh-WT vs. Veh-Nrf2-/-: P = 0.0245, Veh-WT vs. DMF-WT: P = 0.0193, DMF-WT vs. DMF-Nrf2-/-: P < 0.0001
1H	C3	Veh-WT: n = 3, DMF-WT: n = 3, Veh-App-KI: n = 3, DMF-App-KI: n = 3	Two-way ANOVA	cell-type: F (1, 8) = 180.1, P < 0.0001, treatment: F (1, 8) = 17.75, P = 0.0029, cell-type × treatment: F (1,8) = 20.49, P = 0.0019	Tukey's multiple comparisons test	Veh-PBS vs. Veh-TNFα+IL-1α+C1q: P < 0.0001, DMF-PBS vs DMF-TNFα+IL-1α+C1q: P = 0.0012, Veh-TNFα+IL-1α+C1q vs. DMF-TNFα+IL-1α+C1q: P = 0.0011
	SOCS3		Two-way ANOVA	cell-type: F (1, 8) = 62.71, P < 0.00011, treatment: F (1, 8) = 5.617, P = 0.0452, cell-type × treatment: F (1,8) = 7.399, P = 0.0262	Tukey's multiple comparisons test	Veh-PBS vs. Veh-TNFα+IL-1α+C1q: P =0.0003, DMF-PBS vs DMF-TNFα+IL-1α+C1q: P =0.0259, Veh-TNFα+IL-1α+C1q vs. DMF-TNFα+IL-1α+C1q: P = 0.0287
2B	Nfe2l2	Veh-WT: n = 3, DMF-WT: n = 3, Veh-App-KI: n = 3, DMF-App-KI: n = 3	Two-way ANOVA	genotype: F (1, 8) = 37.63, P = 0.0003, treatment: F (1, 8) = 0.5317, P = 0.4867, genotype × treatment: F (1, 8) = 1.637, P = 0.2366	Tukey's multiple comparisons test	Veh-WT vs. Veh-App-KI: P = 0.0362, DMF-WT vs. DMF-App-KI: P= 0.0035
	Hmox1		Two-way ANOVA	genotype: F (1, 8) = 1.181, P = 0.3089, treatment: F (1, 8) = 5.066, P = 0.0545, genotype × treatment: F (1, 8) = 0.2512, P = 0.6297	Tukey's multiple comparisons test	N.A.
	Gclm	Veh-WT: n = 3, DMF-WT: n = 3, Veh-App-KI: n = 3, DMF-App-KI: n = 4	Two-way ANOVA	genotype: F (1, 9) = 2.925, P = 0.1214, treatment: F (1, 9) = 25.92, P = 0.0007, genotype × treatment: F (1, 9) = 0.09559, P = 0.7642	Tukey's multiple comparisons test	Veh-WT vs. DMF-WT: P = 0.0211, Veh-App-KI vs. DMF-App-KI: P = 0.0283
	Nqo1	Veh-WT: n = 3, DMF-WT: n = 3, Veh-App-KI: n = 3, DMF-App-KI: n = 3	Two-way ANOVA	genotype: F (1, 8) = 0.003395, P = 0.9550, treatment: F (1, 8) = 1.933, P = 0.2019, genotype × treatment: F (1, 8) = 0.2573, P = 0.6257	Tukey's multiple comparisons test	N.A.
	Osgin1		Two-way ANOVA	genotype: F (1, 8) = 0.3963, P = 0.5466, treatment: F (1, 8) = 2.900, P = 0.1270, genotype × treatment: F (1, 8) = 6.339, P = 0.0359	Tukey's multiple comparisons test	N.A.
2C	Nfe2l2	Veh-WT: n = 3, DMF-WT: n = 3, Veh-App-KI: n = 3, DMF-App-KI: n = 3	Two-way ANOVA	genotype: F (1, 8) = 6.548, P = 0.0337, treatment: F (1, 8) = 0.5886, P = 0.4650, genotype × treatment: F (1, 8) = 2.049, P = 0.1902	Tukey's multiple comparisons test	N.A.
	Hmox1		Two-way ANOVA	genotype: F (1, 8) = 91.82, P< 0.0001, treatment: F (1, 8) = 8.449, P = 0.0197, genotype × treatment: F (1, 8) = 0.1794, P = 0.6830	Tukey's multiple comparisons test	Veh-WT vs. Veh-App-KI: P = 0.0009, DMF-WT vs. DMF-App-KI: P= 0.0005
	Gclm		Two-way ANOVA	genotype: F (1, 8) = 11.23, P = 0.0101, treatment: F (1, 8) = 11.93, P = 0.0086, genotype × treatment: F (1, 8) = 1.504, P = 0.2550	Tukey's multiple comparisons test	Veh-WT vs. DMF-WT: P = 0.0430, DMF-WT vs. DMF-App-KI: P= 0.0477
	Nqo1		Two-way ANOVA	genotype: F (1, 8) = 0.3756, P = 0.5570, treatment: F (1, 8) = 14.67, P = 0.0050, genotype × treatment: F (1, 8) = 0.8933, P = 0.3722	Tukey's multiple comparisons test	Veh-App-KI vs. DMF-App-KI: P = 0.0392
	Osgin1		Two-way ANOVA	genotype: F (1, 8) = 2.734, P = 0.1368, treatment: F (1, 8) = 13.28, P = 0.0065, genotype × treatment: F (1, 8) = 1.405, P = 0.2699	Tukey's multiple comparisons test	Veh-App-KI vs. DMF-App-KI: P = 0.0371
3C	Total distance	Veh-WT: n =14, DMF-WT: n = 14, Veh-App-KI: n = 7, DMF-App-KI: n = 9	Two-way ANOVA	genotype: F (1, 40) = 1.727, P = 0.1963, treatment: F (1, 40) = 1.086, P = 0.3035, genotype × treatment: F (1, 40) = 2.322, P = 0.1354	Tukey's multiple comparisons test	N.A.
	Wall side time		Two-way ANOVA	genotype: F (1, 40) = 0.04172, P = 0.8392, treatment: F (1, 40) = 1.822, P = 0.1847, genotype × treatment: F (1, 40) = 0.01907, P = 0.8909	Tukey's multiple comparisons test	N.A.
3E	Exploratory time (Training)	Veh-WT: n = 19, DMF-WT: n = 24, Veh-App-KI: n = 19, DMF-App-KI: n = 18	Two-way ANOVA	genotype: F (1, 76) = 0.9549, P = 0.3316, treatment: F (1, 76) = 1.162, P = 0.2845, genotype × treatment: F (1, 76) = 0.1480, P = 0.7015	Tukey's multiple comparisons test	N.A.
	Exploratory time (Test)		Two-way ANOVA	genotype: F (1, 76) = 5.165, P = 0.0259, treatment: F (1, 76) = 0.3488, P = 0.5566, genotype × treatment: F (1, 76) = 1.720, P = 0.1937	Tukey's multiple comparisons test	N.A.
	Exploratory preference (Training)		Two-way ANOVA	genotype: F (1, 76) = 0.1327, P = 0.7166, treatment: F (1, 76) = 0.9219, P = 0.3400, genotype × treatment: F (1, 76) = 0.01429, P = 0.9031	Tukey's multiple comparisons test	N.A.
	Exploratory preference (Test)		Two-way ANOVA	genotype: F (1, 76) = 18.99, P < 0.0001, treatment: F (1, 76) = 22.56, P < 0.0001, genotype × treatment: F (1, 76) = 11.61, P = 0.0010	Tukey's multiple comparisons test	Veh-WT vs. Veh-App-KI: P < 0.0001, Veh-App-KI vs. DMF-App-KI: P < 0.0001
4B	Nfe2l2	Veh-WT: n = 7, DMF-WT: n = 12, Veh-App-KI: n = 12, DMF-App-KI: n = 12	Two-way ANOVA	genotype: F (1, 39) = 8.007, P = 0.0073, treatment: F (1, 39) = 0.2958, P = 0.5896, genotype × treatment: F (1, 39) = 0.002318, P = 0.9618	Tukey's multiple comparisons test	N.A.
	Osgin1	Veh-WT: n = 11, DMF-WT: n = 12, Veh-App-KI: n = 11, DMF-App-KI: n = 12	Two-way ANOVA	genotype: F (1, 42) = 1.494, P = 0.2284, treatment: F (1, 42) = 26.25, P < 0.0001, genotype × treatment: F (1, 42) = 2.800, P = 0.1017	Tukey's multiple comparisons test	Veh-App-KI vs. DMF-App-KI: P = 0.0001
	C1qa	Veh-WT: n = 11, DMF-WT: n = 12, Veh-App-KI: n = 12, DMF-App-KI: n = 12	Two-way ANOVA	genotype: F (1, 43) = 54.33, P < 0.0001, treatment: F (1, 43) = 9.426, P = 0.0037, genotype × treatment: F (1, 43) = 6.013, P = 0.0183	Tukey's multiple comparisons test	Veh-WT vs. Veh-App-KI: P < 0.0001, DMF-WT vs. DMF-App-KI: P= 0.0055, Veh-App-KI vs. DMF-App-KI: P = 0.0016
	C3ar1	Veh-WT: n = 7, DMF-WT: n = 7, Veh-App-KI: n = 8, DMF-App-KI: n = 9	Two-way ANOVA	genotype: F (1, 27) = 30.78, P < 0.0001, treatment: F (1, 27) = 9.553, P = 0.0046, genotype × treatment: F (1, 27) = 2.880, P = 0.1012	Tukey's multiple comparisons test	Veh-WT vs. Veh-App-KI: P = 0.0001, DMF-WT vs. DMF-App-KI: P= 0.0475, Veh-App-KI vs. DMF-App-KI: P = 0.0072
	Cd11c	Veh-WT: n = 7, DMF-WT: n = 7, Veh-App-KI: n = 7, DMF-App-KI: n = 8	Two-way ANOVA	genotype: F (1, 25) = 90.08, P < 0.0001, treatment: F (1, 25) = 3.705, P = 0.0657, genotype × treatment: F (1, 25) = 3.635, P = 0.0681	Tukey's multiple comparisons test	Veh-WT vs. Veh-App-KI: P < 0.0001, DMF-WT vs. DMF-App-KI: P < 0.0001, Veh-App-KI vs. DMF-App-KI: P = 0.0496
	Tnf	Veh-WT: n = 11, DMF-WT: n = 12, Veh-App-KI: n = 12, DMF-App-KI: n = 11	Two-way ANOVA	genotype: F (1, 42) = 6.851, P = 0.0123, treatment: F (1, 42) = 0.1603, P = 0.6909, genotype × treatment: F (1, 42) = 0.3419, P = 0.5619	Tukey's multiple comparisons test	N.A.
	Il1a	Veh-WT: n = 11, DMF-WT: n = 12, Veh-App-KI: n = 10, DMF-App-KI: n = 11	Two-way ANOVA	genotype: F (1, 40) = 11.89, P = 0.0013, treatment: F (1, 40) = 0.8042, P = 0.3752, genotype × treatment: F (1, 40) = 0.7817, P = 0.3819	Tukey's multiple comparisons test	Veh-WT vs. Veh-App-KI: P = 0.0233
	Socs3	Veh-WT: n = 8, DMF-WT: n = 11, Veh-App-KI: n = 7, DMF-App-KI: n = 8	Two-way ANOVA	genotype: F (1, 30) = 0.01235, P = 0.9122, treatment: F (1, 30) = 4.201, P = 0.0492, genotype × treatment: F (1, 30) = 0.4853, P = 0.4914	Tukey's multiple comparisons test	N.A.
4C	Nfe2l2	Veh-WT: n = 11, DMF-WT: n = 11, Veh-App-KI: n =10, DMF-App-KI: n = 12	Two-way ANOVA	genotype: F (1, 40) = 3.112, P = 0.0854, treatment: F (1, 40) = 0.04520, P = 0.8327, genotype × treatment: F (1, 40) = 0.0002705, P = 0.9870	Tukey's multiple comparisons test	N.A.
	Osgin1		Two-way ANOVA	genotype: F (1, 40) = 4.530, P = 0.0395, treatment: F (1, 40) = 13.90, P = 0.0006, genotype × treatment: F (1, 40) = 0.3499, P = 0.5575	Tukey's multiple comparisons test	Veh-App-KI vs. DMF-App-KI: P = 0.0204
	H2-d	Veh-WT: n = 11, DMF-WT: n = 11, Veh-App-KI: n =10, DMF-App-KI: n = 7	Two-way ANOVA	genotype: F (1, 35) = 23.41, P < 0.0001, treatment: F (1, 35) = 5.899, P = 0.0204, genotype × treatment: F (1, 35) = 7.205, P = 0.0110	Tukey's multiple comparisons test	Veh-WT vs. Veh-App-KI: P < 0.0001, Veh-App-KI vs. DMF-App-KI: P = 0.0093
	C3	Veh-WT: n = 10, DMF-WT: n = 11, Veh-App-KI: n =9, DMF-App-KI: n = 9	Two-way ANOVA	genotype: F (1, 35) = 17.06, P = 0.0002, treatment: F (1, 35) = 3.689, P = 0.0629, genotype × treatment: F (1, 35) = 4.408, P = 0.0430	Tukey's multiple comparisons test	Veh-WT vs. Veh-App-KI: P = 0.0006, Veh-App-KI vs. DMF-App-KI: P = 0.0452
	Stat3	Veh-WT: n = 7, DMF-WT: n = 7, Veh-App-KI: n = 7, DMF-App-KI: n = 7	Two-way ANOVA	genotype: F (1, 24) = 39.67, P < 0.0001, treatment: F (1, 24) = 18.00, P = 0.0003, genotype × treatment: F (1, 24) = 15.85, P = 0.0006	Tukey's multiple comparisons test	Veh-WT vs. Veh-App-KI: P < 0.0001, Veh-App-KI vs. DMF-App-KI: P < 0.0001
	Socs3	Veh-WT: n = 6, DMF-WT: n =6, Veh-App-KI: n = 5, DMF-App-KI: n = 7	Two-way ANOVA	genotype: F (1, 20) = 30.51, P < 0.0001, treatment: F (1, 20) = 7.508, P = 0.0126, genotype × treatment: F (1, 20) = 6.794, P = 0.0169	Tukey's multiple comparisons test	Veh-WT vs. Veh-App-KI: P = 0.0001, Veh-App-KI vs. DMF-App-KI: P = 0.0063
	Gfap	Veh-WT: n = 9, DMF-WT: n =11, Veh-App-KI: n = 6, DMF-App-KI: n = 7	Two-way ANOVA	genotype: F (1, 29) = 63.53, P < 0.0001, treatment: F (1, 29) = 4.744, P = 0.0377, genotype × treatment: F (1, 29) = 4.677, P = 0.0390	Tukey's multiple comparisons test	Veh-WT vs. Veh-App-KI: P < 0.0001, DMF-WT vs. DMF-App-KI: P = 0.0010, Veh-App-KI vs. DMF-App-KI: P = 0.0432
5D	GFAP	Veh-WT: n = 3, DMF-WT: n = 3, Veh-App-KI: n =3, DMF-App-KI: n = 3	Two-way ANOVA	genotype: F (1, 32) = 204.7, P < 0.0001, treatment: F (1, 32) = 38.75, P < 0.0001, genotype × treatment: F (1, 32) = 36.10, P < 0.0001	Tukey's multiple comparisons test	Veh-WT vs. Veh-App-KI: P < 0.0001, DMF-WT vs. DMF-App-KI: P < 0.0001, Veh-App-KI vs. DMF-App-KI: P < 0.0001
	IBA1		Two-way ANOVA	genotype: F (1, 32) = 58.42, P < 0.0001, treatment: F (1, 32) = 20.13, P < 0.0001, genotype × treatment: F (1, 32) = 22.80, P < 0.0001	Tukey's multiple comparisons test	Veh-WT vs. Veh-App-KI: P < 0.0001, Veh-App-KI vs. DMF-App-KI: P < 0.0001
	C3		Two-way ANOVA	genotype: F (1, 32) = 161.9, P < 0.0001, treatment: F (1, 32) = 30.81, P < 0.0001, genotype × treatment: F (1, 32) = 29.63, P < 0.0001	Tukey's multiple comparisons test	Veh-WT vs. Veh-App-KI: P < 0.0001, DMF-WT vs. DMF-App-KI: P < 0.0001, Veh-App-KI vs. DMF-App-KI: P < 0.0001
	p-STAT3		Two-way ANOVA	genotype: F (1, 32) = 61.56, P < 0.0001, treatment: F (1, 32) = 18.40, P = 0.0002, genotype × treatment: F (1, 32) = 19.24, P = 0.0001	Tukey's multiple comparisons test	Veh-WT vs. Veh-App-KI: P < 0.0001, Veh-App-KI vs. DMF-App-KI: P < 0.0001
	BACE1		Two-way ANOVA	genotype: F (1, 32) = 93.68, P < 0.0001, treatment: F (1, 32) = 15.31, P = 0.0004, genotype × treatment: F (1, 32) = 15.93, P = 0.0004	Tukey's multiple comparisons test	Veh-WT vs. Veh-App-KI: P < 0.0001, DMF-WT vs. DMF-App-KI: P = 0.0018, Veh-App-KI vs. DMF-App-KI: P < 0.0001
5G	Soluble Aβ	Veh-WT: n = 3, DMF-WT: n =3, Veh-App-KI: n = 3, DMF-App-KI: n = 3	Two-way ANOVA	genotype: F (1, 8) = 14.26, P = 0.0054, treatment: F (1, 8) = 0.9247, P = 0.3644, genotype × treatment: F (1, 8) = 1.783, P = 0.2185	Tukey's multiple comparisons test	Veh-WT vs. Veh-App-KI: P = 0.0281
5H	Insoluble Aβ	Veh-WT: n = 3, DMF-WT: n =3, Veh-App-KI: n = 3, DMF-App-KI: n = 3	Two-way ANOVA	genotype: F (1, 8) = 72.71, P < 0.0001, treatment: F (1, 8) = 1.343, P = 0.2799, genotype × treatment: F (1, 8) = 2.423, P = 0.1581	Tukey's multiple comparisons test	Veh-WT vs. Veh-App-KI: P = 0.0005, DMF-WT vs. DMF-App-KI: P= 0.0050
5J	FL-App	Veh-WT: n = 3, DMF-WT: n =3, Veh-App-KI: n = 3, DMF-App-KI: n = 3	Two-way ANOVA	genotype: F (1, 8) = 1.164, P = 0.3121, treatment: F (1, 8) = 0.04961, P = 0.8293, genotype × treatment: F (1, 8) = 1.105, P = 0.3239	Tukey's multiple comparisons test	N.A.
5K	p-STAT3	Veh-WT: n = 3, DMF-WT: n =3, Veh-App-KI: n = 3, DMF-App-KI: n = 3	Two-way ANOVA	genotype: F (1, 8) = 30.75, P = 0.0005, treatment: F (1, 8) = 3.054, P = 0.1186, genotype × treatment: F (1, 8) = 8.175, P = 0.0212	Tukey's multiple comparisons test	Veh-WT vs. Veh-App-KI: P = 0.0015, Veh-App-KI vs. DMF-App-KI: P = 0.0463
Additional file 3
Figure	Molecule / parameter	Number of samples	Test used	Degree of freedom and F/t/p value	Post-hoc test	Significance
S1	Nfe2l2	Veh-control: n = 3, DMF-control: n = 3, Veh-TNFα / IL-1α / C1q: n = 3, DMF-TNFα / IL-1α / C1q: n = 3	Two-way ANOVA	cell-type: F (1, 8) = 111.5, P < 0.0001, treatment: F (1, 8) = 35.15, P = 0.0004, cell-type × treatment: F (1,8) = 10.70, P = 0.0113	Tukey's multiple comparisons test	Veh-control vs. Veh-TNFα / IL-1α / C1q: P = 0.0038, DMF-control vs. DMF-TNFα / IL-1α / C1q: P < 0.0001, Veh-TNFα / IL-1α / C1q vs. DMF-TNFα / IL-1α / C1q: P = 0.0008
S2	Gclm	Veh-WT: n = 3, DMF-WT: n = 3, Veh-Nrf2 -/-: n = 3, DMF-Nrf2 -/-: n = 3	Two-way ANOVA	genotype: F (1, 8) = 150.0, P < 0.0001, treatment: F (1, 8) = 38.25, P = 0.0003, genotype × treatment: F (1, 8) = 39.04, P = 0.0002	Tukey's multiple comparisons test	Veh-WT vs. Veh-Nrf2-/-: P = 0.0121, Veh-WT vs. DMF-WT: P = 0.0001, DMF-WT vs. DMF-Nrf2-/-: P < 0.0001
	H2t23		Two-way ANOVA	genotype: F (1, 8) = 64.15,P < 0.0001, treatment: F (1, 8) = 16.14, P = 0.0039, genotype × treatment: F (1, 8) = 20.46, P = 0.0019	Tukey's multiple comparisons test	Veh-WT vs. Veh-Nrf2-/-: P P < 0.0001 Veh-WTvs. DMF-WT: P = 0.0014
S3	Body weight	Veh-WT: n = 19, DMF-WT: n = 24, Veh-App-KI: n = 19, DMF-App-KI: n = 18	Repeated measure three-way ANOVA	Time,F (5, 456) = 5.711,P<0.0001 Genotype,F (1, 456) = 5.870,P=0.0158 Treatment,F (1, 456) = 2.357,P=0.1254 Time x Genotype,F (5, 456) = 0.5428,P=0.7439 Time x Treatment,F (5, 456) = 0.3308,P=0.8943 Genotype x Treatment,F (1, 456) = 0.3863,P=0.5346 Time x Genotype x Treatment,F (5, 456) = 0.08539,P=0.9945	Tukey's multiple comparisons test	N.A.
S4	GFAP	Veh-WT: n = 4, DMF-WT: n =4, Veh-App-KI: n = 4, DMF-App-KI: n = 4	Two-way ANOVA	genotype: F (1, 12) = 98.10, P < 0.0001, treatment: F (1, 12) = 4.915, P = 0.0467, genotype × treatment: F (1, 12) = 5.024, P = 0.0447	Tukey's multiple comparisons test	Veh-WT vs. Veh-App-KI: P < 0.0001 DMF-WT vs DMF-APP-KI: P = 0.0008 Veh-App-KI vs. DMF-App-KI: P = 0.0364
